# Supplementary material for: A multi-sample approach increases the accuracy of transcript assembly
Source: Nat Commun. 2019 Nov 1;10:5000. doi: 10.1038/s41467-019-12990-0 (PMC6825223; doi:10.1038/s41467-019-12990-0)
Supplement: Supplementary file 4 — Source Data [file 41467_2019_12990_MOESM4_ESM.xlsx]

## Sheet: sim_accuracy
Source Data for Figure 1A, Supplementary Figures S2, S3 (columns D,E) and S6(A).
Table-SD1. Performance of methods on the 25 simulated data sets (single-sample level and aggregation, i.e. meta-assembly).
Below: Relative performance of PsiCLASS for different voting parameters. Default values are shown in green.
'PsiClass-1' = PsiClass run individually on each sample (single-sample subexon graph)
sample	PsiCLass-1		PsiClass		StringTie		Scallop		FlipFlop
	Recall	Precision	Recall	Precision	Recall	Precision	Recall	Precision	Recall	Precision
1	0.460639	0.675429	0.533905	0.701844	0.41855	0.727642	0.461419	0.626455	0.544037	0.356851
2	0.461419	0.658509	0.530787	0.697032	0.420889	0.704042	0.461419	0.619895	0.544037	0.362221
3	0.455963	0.670103	0.530008	0.696008	0.413874	0.71371	0.462977	0.633938	0.543258	0.364731
4	0.452065	0.673635	0.533125	0.702259	0.422447	0.722667	0.460639	0.63141	0.546376	0.360041
5	0.458301	0.678201	0.533125	0.699387	0.412315	0.704394	0.45908	0.635383	0.542479	0.359876
6	0.465316	0.668533	0.534684	0.699286	0.41933	0.71164	0.455963	0.621679	0.547155	0.363731
7	0.456742	0.673563	0.535464	0.702454	0.413874	0.722449	0.461419	0.625793	0.54092	0.350328
8	0.45986	0.68287	0.537023	0.704499	0.417771	0.708058	0.45986	0.628328	0.549493	0.366424
9	0.460639	0.669309	0.537802	0.709877	0.422447	0.703896	0.460639	0.63754	0.544037	0.362221
10	0.448168	0.662442	0.537802	0.699797	0.415433	0.715436	0.468433	0.627349	0.547155	0.357434
11	0.455963	0.652174	0.534684	0.702149	0.406859	0.696	0.458301	0.635676	0.542479	0.361371
12	0.450507	0.650901	0.535464	0.698881	0.410756	0.698939	0.463757	0.62369	0.547155	0.363919
13	0.448948	0.663594	0.534684	0.706488	0.412315	0.709115	0.466095	0.643703	0.54014	0.36075
14	0.456742	0.671249	0.533125	0.703704	0.420109	0.706422	0.462198	0.620942	0.544817	0.359568
15	0.461419	0.687573	0.533125	0.709544	0.416991	0.704875	0.460639	0.634801	0.544817	0.359568
16	0.450507	0.678404	0.535464	0.704615	0.424006	0.706494	0.466875	0.625261	0.547935	0.35631
17	0.457521	0.672394	0.533905	0.707645	0.427124	0.711688	0.465316	0.631746	0.547155	0.355803
18	0.455183	0.666667	0.533125	0.705882	0.408418	0.712925	0.460639	0.630736	0.544037	0.357033
19	0.454404	0.666286	0.535464	0.696049	0.415433	0.699475	0.458301	0.622881	0.542479	0.369035
20	0.457521	0.672394	0.536243	0.702041	0.41855	0.701044	0.466875	0.631857	0.548714	0.368973
21	0.456742	0.670481	0.531567	0.700925	0.420889	0.712401	0.451286	0.605016	0.543258	0.35707
22	0.448168	0.675676	0.533905	0.711319	0.41933	0.700521	0.465316	0.627101	0.547935	0.358491
23	0.453624	0.660613	0.536243	0.71001	0.411535	0.690196	0.462977	0.636656	0.542479	0.357841
24	0.455963	0.678654	0.537023	0.703779	0.424006	0.703752	0.468433	0.639362	0.543258	0.365304
25	0.456742	0.657688	0.534684	0.706488	0.422447	0.710354	0.466095	0.628812	0.547155	0.360555
Aggregation	0.455963	0.669494	“+vote”		“+ST-merge”		"+TACO"		"+STmerge"		"+TACO"
			0.532346	0.713689	0.50039	0.62089	0.504287	0.55632	0.541699	0.236234	0.507405	0.577128
		Voting (n)			Rc over ST	Pr over ST	Rc over Scallop	Pr over Scallop	Rc over FlipFlop	Pr over FlipFlop	Rc over FlipFlop	Pr over FlipFlop
		0	0.558067	0.610401	11.5264	-1.68935	10.6646	9.7212	3.0216	158.388	9.98453	5.76527
Rc = Recall		1	0.532346	0.713689	6.38622	14.9461	5.56409	28.2875	-1.7266	202.111	4.9154	23.6622
Pr = Precision		2	0.522214	0.730643	4.3614	17.6767	3.55492	31.335	-3.59702	209.288	2.91858	26.5998
		4	0.505066	0.746544	0.934471	20.2377	0.154476	34.1933	-6.76261	216.019	-0.460973	29.355
		8	0.498051	0.760714	-0.467435	22.5199	-1.2366	36.7404	-8.05761	222.017	-1.8435	31.8103
		16	0.495713	0.768116	-0.934671	23.7121	-1.70022	38.0709	-8.48922	225.15	-2.30427	33.0928
Match other programs' sensitivity (Rc):
		0	0.558067	0.610401	11.5264	-1.68935	10.6646	9.7212	3.0216	158.388	9.98453	5.76527
		0.1	0.556508	0.619254	11.2149	-0.263493	10.3554	11.3126	2.73381	162.136	9.67728	7.29925
		0.2	0.55417	0.635389	10.7476	2.3352	9.89179	14.2129	2.3022	168.966	9.2165	10.095
		0.3	0.549493	0.646789	9.81295	4.17127	8.96434	16.262	1.43881	173.792	8.29475	12.0703
		0.4	0.547155	0.65424	9.34571	5.37132	8.50071	17.6014	1.0072	176.946	7.83398	13.3613
Matches FlipFlop+STmerge		0.5	0.544037	0.665396	8.7226	7.1681	7.88242	19.6067	0.431605	181.668	7.21948	15.2944
Default		1	0.532346	0.713689	6.38622	14.9461	5.56409	28.2875	-1.7266	202.111	4.9154	23.6622
		1.5	0.526111	0.725027	5.14019	16.7722	4.32769	30.3255	-2.87761	206.911	3.6866	25.6267
		2	0.522214	0.730643	4.3614	17.6767	3.55492	31.335	-3.59702	209.288	2.91858	26.5998
		2.5	0.515978	0.733112	3.11517	18.0744	2.31832	31.7788	-4.74821	210.333	1.68958	27.0276
Matches FlipFlop+TACO		3	0.508963	0.740363	1.71326	19.2422	0.92725	33.0822	-6.04321	213.402	0.307053	28.284
		3.5	0.505846	0.744266	1.09035	19.8708	0.309149	33.7838	-6.61862	215.055	-0.30725	28.9603
		4	0.505066	0.746544	0.934471	20.2377	0.154476	34.1933	-6.76261	216.019	-0.460973	29.355
Matches Scallop+TACO		4.5	0.505066	0.748268	0.934471	20.5154	0.154476	34.5032	-6.76261	216.749	-0.460973	29.6537
		5	0.502728	0.750873	0.467236	20.9349	-0.309149	34.9714	-7.19422	217.851	-0.921749	30.1051
		5.5	0.502728	0.753505	0.467236	21.3589	-0.309149	35.4445	-7.19422	218.966	-0.921749	30.5612
Matches StringTie+STmerge		6	0.501169	0.757362	0.155679	21.9801	-0.618299	36.1378	-7.48201	220.598	-1.229	31.2295
		6.5	0.498831	0.758294	-0.311557	22.1302	-1.08192	36.3054	-7.91362	220.993	-1.68977	31.391
		7	0.498831	0.759193	-0.311557	22.275	-1.08192	36.467	-7.91362	221.373	-1.68977	31.5467
		7.5	0.498831	0.760999	-0.311557	22.5658	-1.08192	36.7916	-7.91362	222.138	-1.68977	31.8597
		8	0.498051	0.760714	-0.467435	22.5199	-1.2366	36.7404	-8.05761	222.017	-1.8435	31.8103

## Sheet: sim_by_class
Source data for Figure 1B and for Supplementary Figure S4.
Table-SD2. Performance of methods (meta-assembly level) on simulated data on classes of genes and transcripts:
(top) high, medium and low transcript expression (data in support of Figure 1B);
(bottom) high, medium and low (splicing) complexity genes (data in support of Supplementary Figure S4).
By expression level (Figure 1B):
	PsiCLASS	StringTie+Stmerge	Scallop+TACO	FlipFlop+TACO
Expression class	Recall	Recall	Recall	Recall
Low	0.123457	0.187654	0.197531	0.409877
Medium	0.628183	0.612903	0.601019	0.550085
High	0.824138	0.710345	0.737931	0.558621
By gene complexity (Supplementary Figure S4:
	PsiCLASS		StringTie+STmerge		Scallop+TACO
Complexity class	Recall	Precision	Recall	Precision	Recall	Precision
Low	0.66348	0.836145	0.705545	0.85023	0.711281	0.680073
Medium	0.534743	0.740586	0.504532	0.707627	0.489426	0.60223
High	0.307692	0.625592	0.247086	0.517073	0.263403	0.47479

## Sheet: sim_small_experiments
Source Data for Table 1.
Table-SD3. Performance of methods on small collections of data (n=2,3,5,10). Data in support of Table 1.
Method	#samples	test run	recall	precision		averages
PsiCLASS	2	0	0.474669	0.704861
PsiCLASS	2	1	0.467654	0.684932
PsiCLASS	2	2	0.469213	0.679458
PsiCLASS	2	3	0.460639	0.67853
PsiCLASS	2	4	0.465316	0.679954		0.467498	0.685547
PsiCLASS	3	0	0.497272	0.668763
PsiCLASS	3	1	0.494154	0.66457
PsiCLASS	3	2	0.49961	0.684098
PsiCLASS	3	3	0.505846	0.676042
PsiCLASS	3	4	0.496493	0.670526		0.498675	0.6728
PsiCLASS	5	0	0.523772	0.697819
PsiCLASS	5	1	0.519875	0.698429
PsiCLASS	5	2	0.519096	0.693028
PsiCLASS	5	3	0.516758	0.694969
PsiCLASS	5	4	0.525331	0.700624		0.520966	0.696974
PsiCLASS	10	0	0.52689	0.700518
PsiCLASS	10	1	0.52767	0.704475
PsiCLASS	10	2	0.522214	0.699374
PsiCLASS	10	3	0.52767	0.697938
PsiCLASS	10	4	0.530008	0.698869		0.52689	0.700235
StringTie+Stmerge	2	0	0.442712	0.691839
StringTie+Stmerge	2	1	0.430242	0.683168
StringTie+Stmerge	2	2	0.438036	0.684531
StringTie+Stmerge	2	3	0.440374	0.696671
StringTie+Stmerge	2	4	0.439595	0.697157		0.438192	0.690673
StringTie+Stmerge	3	0	0.457521	0.69715
StringTie+Stmerge	3	1	0.452065	0.692124
StringTie+Stmerge	3	2	0.455963	0.672414
StringTie+Stmerge	3	3	0.443492	0.677381
StringTie+Stmerge	3	4	0.452845	0.687574		0.452377	0.685329
StringTie+Stmerge	5	0	0.466875	0.662611
StringTie+Stmerge	5	1	0.461419	0.669683
StringTie+Stmerge	5	2	0.473889	0.674058
StringTie+Stmerge	5	3	0.461419	0.664422
StringTie+Stmerge	5	4	0.465316	0.664811		0.465784	0.667117
StringTie+Stmerge	10	0	0.484801	0.649269
StringTie+Stmerge	10	1	0.484022	0.652311
StringTie+Stmerge	10	2	0.475448	0.625
StringTie+Stmerge	10	3	0.474669	0.637696
StringTie+Stmerge	10	4	0.482463	0.635524		0.480281	0.63996
Scallop+TACO	2	0	0.434918	0.573484
Scallop+TACO	2	1	0.433359	0.575569
Scallop+TACO	2	2	0.430242	0.567901
Scallop+TACO	2	3	0.438036	0.571138
Scallop+TACO	2	4	0.429462	0.561672		0.433203	0.569953
Scallop+TACO	3	0	0.447389	0.567755
Scallop+TACO	3	1	0.452065	0.56696
Scallop+TACO	3	2	0.455183	0.568647
Scallop+TACO	3	3	0.449727	0.572989
Scallop+TACO	3	4	0.44661	0.560665		0.450195	0.567403
Scallop+TACO	5	0	0.464536	0.570881
Scallop+TACO	5	1	0.456742	0.557564
Scallop+TACO	5	2	0.471551	0.575095
Scallop+TACO	5	3	0.456742	0.564004
Scallop+TACO	5	4	0.460639	0.569913		0.462042	0.567491
Scallop+TACO	10	0	0.481684	0.562329
Scallop+TACO	10	1	0.477786	0.55778
Scallop+TACO	10	2	0.480904	0.566575
Scallop+TACO	10	3	0.482463	0.571033
Scallop+TACO	10	4	0.481684	0.566972		0.480904	0.564938

## Sheet: Geuvadis_25
Source Data for Figure 1C and Supplementary Figure S6(B).
Table-SD4. Performance of methods on 25 GEUVADIS RNA-seq data sets (single-sample level and aggregation).
Below: Relative performance of PsiCLASS for different voting parameters. Default values are shown in green.
Table data are in support of Figure 1C and Supplementary Figure S6.
Sample	PsiCLASS		StringTie		Scallop
	Recall	Precision	Recall	Precision	Recall	Precision
ERR188078	0.078535	0.569942	0.062771	0.56259	0.087844	0.396394
ERR204976	0.073768	0.608029	0.048931	0.614178	0.065333	0.428049
ERR188278	0.075932	0.605417	0.056951	0.654882	0.07903	0.455305
ERR188162	0.076854	0.584841	0.057348	0.559638	0.078028	0.412133
ERR204830	0.079686	0.559368	0.0647	0.550397	0.091189	0.383725
ERR204914	0.074746	0.60779	0.052886	0.645901	0.071085	0.47312
ERR204948	0.076059	0.605898	0.058471	0.667894	0.080342	0.465663
ERR205017	0.076088	0.603333	0.056525	0.656283	0.080308	0.440852
ERR188161	0.077297	0.584273	0.060273	0.595676	0.083411	0.413011
ERR188108	0.078212	0.582073	0.063255	0.601171	0.086094	0.434242
ERR188400	0.078897	0.570311	0.063284	0.57253	0.088109	0.397537
ERR188214	0.081724	0.546424	0.067072	0.546846	0.098081	0.35149
ERR188385	0.076571	0.569788	0.059288	0.529814	0.07907	0.389242
ERR204957	0.074395	0.608581	0.051286	0.668769	0.072582	0.430391
ERR188101	0.078241	0.574363	0.06299	0.574602	0.085639	0.410991
ERR188267	0.078776	0.569034	0.062305	0.540965	0.087211	0.398223
ERR204856	0.074343	0.611237	0.050497	0.660069	0.069381	0.453164
ERR188334	0.076502	0.580769	0.05881	0.555012	0.078621	0.408434
ERR188208	0.072812	0.580351	0.049092	0.496709	0.063203	0.367723
ERR188435	0.076191	0.571737	0.057267	0.513977	0.076635	0.37705
ERR204903	0.076617	0.597629	0.058125	0.639635	0.081788	0.43522
ERR188197	0.074902	0.579407	0.053698	0.514906	0.069715	0.398152
ERR188342	0.077711	0.563897	0.060935	0.517176	0.083163	0.371365
ERR204960	0.075909	0.593892	0.056536	0.626635	0.079122	0.412653
ERR204899	0.076191	0.598444	0.057855	0.594475	0.076877	0.442753
Aggregation	Voting		Stmerge		TACO
	0.082588	0.550714	0.079053	0.325202	0.090988	0.291093
vote cutoff			Rc over ST	Pr over ST	Rc over Scallop	Pr over Scallop		Rc=Recall; Pr=Precision
0	0.098219	0.385493	24.2445	18.5396	7.9472	32.4295
1	0.082588	0.550714	4.47168	69.3452	-9.23199	89.1883
2	0.075921	0.606382	-3.9619	86.4632	-16.5593	108.312
4	0.068874	0.661158	-12.8762	103.307	-24.3043	127.129
8	0.062253	0.701733	-21.2516	115.784	-31.5811	141.068
16	0.058154	0.730105	-26.4367	124.508	-36.0861	150.815
Match other programs' sensitivity (Rc):
0	0.098219	0.385493	24.2445	18.5396	7.9472	32.4295
0.1	0.096848	0.402941	22.5102	23.9048	6.44041	38.4235
0.2	0.093935	0.430854	18.8253	32.4881	3.23889	48.0125
0.3	0.091788	0.455827	16.1094	40.1673	0.879237	56.5915
0.4	0.089888	0.475412	13.706	46.1898	-1.20895	63.3196		Match to Scallop+TACO
0.5	0.088328	0.49233	11.7326	51.3921	-2.92346	69.1315
1	0.082588	0.550714	4.47168	69.3452	-9.23199	89.1883		Default
1.5	0.078972	0.584398	-0.102463	79.7031	-13.2061	100.76		Match to StringTie+STmerge
2	0.075921	0.606382	-3.9619	86.4632	-16.5593	108.312
2.5	0.07371	0.625758	-6.75876	92.4213	-18.9893	114.968
3	0.071793	0.63975	-9.18371	96.7239	-21.0962	119.775
3.5	0.07021	0.650712	-11.1862	100.095	-22.836	123.541
4	0.068874	0.661158	-12.8762	103.307	-24.3043	127.129
4.5	0.067746	0.669188	-14.3031	105.776	-25.544	129.888
5	0.066709	0.675666	-15.6148	107.768	-26.6837	132.113
5.5	0.065754	0.681688	-16.8229	109.62	-27.7333	134.182
6	0.064976	0.687333	-17.807	111.356	-28.5884	136.121
6.5	0.064044	0.690331	-18.986	112.278	-29.6127	137.151
7	0.063416	0.694515	-19.7804	113.564	-30.3029	138.589
7.5	0.062858	0.698528	-20.4863	114.798	-30.9162	139.967
8	0.062253	0.701733	-21.2516	115.784	-31.5811	141.068

## Sheet: Liver
Source Data for Figure 1D and Supplementary Figure S6(C).
Table-SD5. Method performance on 73 liver rRNA depleted total RNA data sets (single-sample, aggregation).
Below: Relative performance of PsiCLASS for different voting parameters. Default values are shown in green.
Sample	PsiCLASS		StringTie		Scallop
	Recall	Precision	Recall	Precision	Recall	Precision
S_100	0.062576	0.542501	0.043087	0.449031	0.060561	0.263515
S_101	0.062178	0.528531	0.04341	0.401235	0.059634	0.250763
S_103	0.059069	0.54837	0.029235	0.479645	0.0463	0.239374
S_116	0.06394	0.539676	0.05029	0.493838	0.071597	0.294818
S_118	0.062086	0.55402	0.042183	0.539822	0.060204	0.288963
S_123	0.062702	0.553067	0.044417	0.536509	0.062057	0.302221
S_124	0.060808	0.551023	0.035891	0.474538	0.052138	0.261085
S_126	0.059783	0.553932	0.034146	0.305438	0.043145	0.229188
S_136	0.058119	0.533281	0.031561	0.200226	0.032638	0.199549
S_138	0.061879	0.537239	0.041631	0.326353	0.052431	0.234493
S_13	0.061994	0.532568	0.039051	0.389045	0.054222	0.23831
S_141	0.060584	0.553463	0.035355	0.470647	0.048177	0.2599
S_156	0.059893	0.546577	0.033651	0.416904	0.044492	0.243195
S_158	0.062806	0.546434	0.046772	0.422927	0.060635	0.275591
S_162	0.058684	0.543395	0.02809	0.358486	0.039005	0.216198
S_165	0.06139	0.555828	0.040652	0.516155	0.056058	0.285844
S_16	0.065109	0.521849	0.052143	0.418163	0.072006	0.260005
S_171	0.060365	0.552016	0.033461	0.51171	0.047797	0.261769
S_172	0.057573	0.550479	0.022856	0.458906	0.033179	0.242031
S_173	0.054158	0.529226	0.022188	0.152266	0.020432	0.170208
S_30	0.064573	0.530383	0.052489	0.415865	0.071154	0.263676
S_33	0.063284	0.525405	0.045068	0.34651	0.060359	0.247521
S_38	0.063422	0.551904	0.048793	0.530716	0.06607	0.316614
S_409	0.05957	0.549204	0.0306	0.43562	0.041717	0.23964
S_431	0.062835	0.543445	0.045004	0.289272	0.051061	0.263754
S_432	0.053974	0.53261	0.021187	0.157744	0.021204	0.160193
S_433	0.061816	0.553368	0.042748	0.514553	0.059824	0.292729
S_436	0.063865	0.526159	0.047509	0.279123	0.05565	0.245237
S_441	0.062265	0.536458	0.041752	0.411648	0.058592	0.241178
S_442	0.06265	0.549402	0.045235	0.510626	0.062714	0.2891
S_450	0.06147	0.549172	0.041567	0.508594	0.058045	0.283816
S_452	0.058217	0.570397	0.03037	0.575936	0.040796	0.331137
S_456	0.061395	0.548137	0.038389	0.458755	0.055396	0.255823
S_457	0.058902	0.533309	0.035004	0.226612	0.040122	0.19916
S_464	0.054792	0.537319	0.023265	0.183332	0.023104	0.177582
S_465	0.052017	0.558716	0.019834	0.172664	0.017709	0.199017
S_475	0.060065	0.549019	0.034417	0.443077	0.048914	0.247711
S_477	0.058045	0.542218	0.028596	0.362899	0.039667	0.227363
S_47	0.063433	0.531244	0.045062	0.388186	0.064504	0.239514
S_480	0.062731	0.539807	0.045966	0.426427	0.061919	0.264791
S_481	0.062633	0.547013	0.0455	0.48935	0.06215	0.280696
S_482	0.060313	0.539694	0.037123	0.385946	0.050128	0.240259
S_486	0.058712	0.530786	0.032137	0.193383	0.034164	0.181246
S_48	0.066168	0.524795	0.05413	0.432813	0.075524	0.279523
S_494	0.060491	0.546926	0.035292	0.35137	0.046087	0.230274
S_495	0.063451	0.526816	0.048033	0.36721	0.065218	0.254133
S_510	0.062207	0.549705	0.042391	0.43299	0.058125	0.265265
S_515	0.063071	0.538806	0.047307	0.425862	0.065374	0.274395
S_516	0.058499	0.547438	0.033156	0.290214	0.040324	0.221688
S_517	0.062662	0.531005	0.043404	0.397208	0.061315	0.239127
S_519	0.065091	0.506791	0.051297	0.363362	0.071827	0.241614
S_523	0.063088	0.538953	0.044014	0.454572	0.063053	0.254887
S_525	0.064193	0.524434	0.050197	0.410074	0.070584	0.260602
S_529	0.067423	0.492204	0.05702	0.374499	0.080083	0.244211
S_535	0.054769	0.523844	0.022799	0.151347	0.021521	0.15837
S_548	0.05835	0.505159	0.032557	0.17704	0.03433	0.173409
S_561	0.059513	0.554292	0.033311	0.363032	0.03999	0.260677
S_573	0.063128	0.561157	0.049236	0.426342	0.061505	0.317342
S_579	0.059588	0.547822	0.02954	0.397721	0.041723	0.228288
S_588	0.059731	0.564288	0.032206	0.506519	0.042339	0.296843
S_589	0.062535	0.536316	0.042569	0.376726	0.058281	0.24984
S_590	0.062069	0.554578	0.042742	0.475897	0.056433	0.293825
S_59	0.062973	0.553458	0.04592	0.529967	0.063249	0.300904
S_602	0.058995	0.539117	0.030934	0.309701	0.039955	0.21125
S_604	0.061913	0.537217	0.042719	0.378089	0.05634	0.251039
S_64	0.063364	0.558283	0.046962	0.541741	0.063934	0.31243
S_68	0.063669	0.536871	0.050031	0.458092	0.068281	0.28315
S_70	0.065938	0.519811	0.05318	0.414997	0.076048	0.268913
S_73	0.061937	0.547927	0.049489	0.447988	0.071511	0.273922
S_85	0.062328	0.551503	0.042563	0.491295	0.058592	0.280636
S_91	0.061672	0.553849	0.039046	0.421766	0.054751	0.245394
S_93	0.061821	0.548389	0.042345	0.482453	0.059605	0.276863
S_99	0.061061	0.541482	0.038407	0.418927	0.052236	0.250497
Aggregation	Voting		STmerge		TACO
	0.065506	0.547519	0.080509	0.161266	0.101322	0.133526
vote_cutoff			Rc over ST	Pr over ST	Rc over Scallop	Pr over Scallop		Rc = Recall
0	0.09382	0.252053	16.5336	56.2964	-7.40412	88.767		Pr = Precision
1	0.065506	0.547519	-18.6352	239.513	-35.3487	310.047
2	0.056525	0.624118	-29.7905	287.012	-44.2125	367.413
4	0.045949	0.687839	-42.9269	326.524	-54.6505	415.135
8	0.036697	0.741508	-54.4188	359.804	-63.7818	455.329
16	0.030796	0.766882	-61.7484	375.539	-69.6058	474.332
Match other programs' sensitivity (Rc):
0	0.09382	0.252053	16.5336	56.2964	-7.40412	88.767		Match to Scallop+TACO
0.1	0.086796	0.333518	7.80906	106.812	-14.3365	149.778
0.2	0.081603	0.386381	1.35885	139.592	-19.4617	189.368		Match to StringTie+STmerge
0.3	0.078057	0.420494	-3.04562	160.746	-22.9614	214.915
0.4	0.075184	0.445654	-6.61417	176.347	-25.797	233.758
0.5	0.072898	0.466699	-9.4536	189.397	-28.0531	249.519
1	0.065506	0.547519	-18.6352	239.513	-35.3487	310.047		Default
1.5	0.06033	0.592369	-25.0643	267.324	-40.4572	343.636
2	0.056525	0.624118	-29.7905	287.012	-44.2125	367.413
2.5	0.053007	0.645924	-34.1602	300.533	-47.6846	383.744
3	0.050278	0.66335	-37.5498	311.339	-50.378	396.795
3.5	0.047877	0.676758	-40.5321	319.653	-52.7477	406.836
4	0.045949	0.687839	-42.9269	326.524	-54.6505	415.135
4.5	0.04425	0.699427	-45.0372	333.71	-56.3274	423.813
5	0.042627	0.708856	-47.0531	339.557	-57.9292	430.875
5.5	0.041205	0.715128	-48.8194	343.446	-59.3326	435.572
6	0.040013	0.71976	-50.3	346.319	-60.5091	439.041
6.5	0.039028	0.725415	-51.5234	349.825	-61.4812	443.276
7	0.038188	0.732928	-52.5668	354.484	-62.3103	448.903
7.5	0.037422	0.738049	-53.5182	357.659	-63.0663	452.738
8	0.036697	0.741508	-54.4188	359.804	-63.7818	455.329

## Sheet: Hippocampi
Source Data for Figure 1E and Supplementary Figure S6(D).
Table-SD6. Performance of methods on the 44 mouse hippocampus RNA-seq data sets (single-sample level and aggregation).
Below: Relative performance of PsiCLASS for different voting parameters. Default values are shown in green.
Sample	PsiCLASS		StringTie		Scallop
	Recall	Precision	Recall	Precision	Recall	Precision
ERR1779355	0.181504	0.652901	0.147515	0.644507	0.171694	0.445692
ERR1779332	0.180255	0.661365	0.141273	0.675137	0.162602	0.505593
ERR1779372	0.183007	0.652383	0.145824	0.670402	0.16964	0.46136
ERR1779317	0.18345	0.647314	0.150798	0.661778	0.176825	0.470278
ERR1779333	0.180983	0.657819	0.143642	0.676292	0.165335	0.48137
ERR1779382	0.185976	0.643988	0.15299	0.653799	0.179449	0.440618
ERR1779363	0.172392	0.679964	0.119109	0.693091	0.136025	0.510212
ERR1779327	0.148802	0.708954	0.083272	0.625887	0.090988	0.500189
ERR1779353	0.185593	0.641372	0.154198	0.644456	0.180511	0.432616
ERR1779300	0.184089	0.649613	0.149274	0.66493	0.174889	0.450707
ERR1779349	0.185366	0.640613	0.15529	0.637468	0.18231	0.45185
ERR1779367	0.153196	0.693112	0.088177	0.61223	0.095932	0.465094
ERR1779344	0.178388	0.664799	0.134707	0.689248	0.155742	0.476986
ERR1779346	0.187716	0.639863	0.157511	0.652909	0.187028	0.449335
ERR1779350	0.179272	0.664929	0.140487	0.677169	0.160882	0.480677
ERR1779334	0.185602	0.645529	0.152921	0.669392	0.179705	0.45606
ERR1779379	0.186939	0.640327	0.153884	0.653095	0.182663	0.446623
ERR1779320	0.184963	0.645979	0.150984	0.645583	0.178417	0.431297
ERR1779309	0.179734	0.662848	0.137243	0.69836	0.159516	0.465014
ERR1779321	0.162779	0.691973	0.098301	0.671975	0.110213	0.50915
ERR1779370	0.184325	0.64699	0.149087	0.6684	0.175901	0.444345
ERR1779351	0.186733	0.641131	0.157255	0.65026	0.185357	0.44196
ERR1779301	0.184423	0.649621	0.15069	0.667	0.176452	0.455877
ERR1779343	0.168264	0.689171	0.112897	0.696163	0.128269	0.510344
ERR1779449	0.177425	0.672491	0.134236	0.697497	0.155693	0.536604
ERR1779513	0.190271	0.633795	0.162248	0.654494	0.194468	0.423607
ERR1779451	0.182408	0.657083	0.15008	0.683177	0.17481	0.483577
ERR1779414	0.179675	0.664631	0.137499	0.686543	0.159614	0.478011
ERR1779444	0.190114	0.628518	0.165315	0.640919	0.194753	0.434203
ERR1779452	0.185799	0.646898	0.156341	0.65768	0.183469	0.429094
ERR1779491	0.185484	0.645515	0.155044	0.670663	0.182428	0.457087
ERR1779420	0.178791	0.668431	0.135366	0.690326	0.155506	0.480195
ERR1779435	0.184836	0.650647	0.15466	0.668863	0.181681	0.45971
ERR1779430	0.177464	0.667246	0.132113	0.680867	0.150847	0.493854
ERR1779502	0.178732	0.667572	0.137391	0.68634	0.158543	0.504851
ERR1779500	0.18174	0.655767	0.14431	0.672468	0.166907	0.467539
ERR1779457	0.188502	0.634214	0.161	0.649562	0.189898	0.40532
ERR1779432	0.178516	0.667328	0.134953	0.668452	0.156253	0.505019
ERR1779487	0.180019	0.663972	0.13799	0.68025	0.159133	0.456558
ERR1779489	0.187195	0.64579	0.158091	0.684775	0.187834	0.458603
ERR1779417	0.188993	0.633125	0.162111	0.654173	0.191048	0.422507
ERR1779443	0.185111	0.648118	0.155113	0.674863	0.181484	0.486279
ERR1779503	0.183587	0.652986	0.148842	0.588924	0.165345	0.422972
ERR1779422	0.188767	0.639932	0.162298	0.6679	0.192807	0.426555
Aggregation	Voting		STmerge		TACO
	0.194036	0.617833	0.16851	0.42402	0.180029	0.398685
vote_cutoff			Rc over ST	Pr over ST	Rc over Scallop	Pr over Scallop	Rc = Recall; Pr = Precision
0	0.236458	0.457671	40.3228	7.93618	31.3444	14.7951
1	0.194036	0.617833	15.1481	45.7085	7.78041	54.9677
2	0.179489	0.662783	6.51534	56.3094	-0.299952	66.2423
4	0.16158	0.70922	-4.11252	67.261	-10.2478	77.8898
8	0.143082	0.749318	-15.0899	76.7176	-20.5228	87.9474
16	0.12768	0.775893	-24.23	82.985	-29.0781	94.613
Match to other programs' sensitivity (Rc):
0	0.236458	0.457671	40.3228	7.93618	31.3444	14.7951
0.1	0.228506	0.488588	35.6038	15.2276	26.9273	22.5499
0.2	0.219778	0.519095	30.4243	22.4223	22.0792	30.2018
0.3	0.214215	0.540633	27.123	27.5018	18.9892	35.604
0.4	0.209978	0.556792	24.6086	31.3127	16.6357	39.6571
0.5	0.20644	0.569666	22.509	34.3489	14.6704	42.8862
1	0.194036	0.617833	15.1481	45.7085	7.78041	54.9677		Default
1.5	0.185828	0.643587	10.2771	51.7822	3.22115	61.4274
2	0.179489	0.662783	6.51534	56.3094	-0.299952	66.2423		Match to Scallop+TACO
2.5	0.173925	0.677943	3.21346	59.8847	-3.39056	70.0448
3	0.169276	0.690897	0.454572	62.9397	-5.97293	73.294		Match to StringTie+Stmerge
3.5	0.164991	0.69965	-2.0883	65.004	-8.3531	75.4894
4	0.16158	0.70922	-4.11252	67.261	-10.2478	77.8898
4.5	0.158523	0.716832	-5.92665	69.0562	-11.9459	79.7991
5	0.155565	0.723884	-7.68204	70.7193	-13.5889	81.5679
5.5	0.153147	0.730611	-9.11697	72.3058	-14.932	83.2552
6	0.150709	0.735149	-10.5638	73.376	-16.2863	84.3934
6.5	0.148596	0.73923	-11.8177	74.3385	-17.46	85.4171
7	0.14664	0.743163	-12.9785	75.266	-18.5465	86.4036
7.5	0.144822	0.746668	-14.0573	76.0926	-19.5563	87.2827
8	0.143082	0.749318	-15.0899	76.7176	-20.5228	87.9474

## Sheet: Scalability
Source Data for Figure 1F.
Table-SD7. Performance of methods with different data sizes (n=1,2,3,5,10,20,40,80,160,320 and 667 GEUVADIS
RNA-seq samples), at meta-assembly level.
	PsiCLASS		StringTie+STmerge		Scallop+Stmerge		StringTie+TACO		Scallop+TACO
# samples	Recall	Precision	Recall	Precision	Recall	Precision	Recall	Precision	Recall	Precision
1	0.06584	0.549411	0.057285	0.695027	0.077124	0.470101	0.057106	0.597638	0.064464	0.385638
2	0.071177	0.557696	0.062109	0.602076	0.083008	0.410477	0.061528	0.508638	0.071073	0.334771
3	0.07922	0.512744	0.065823	0.545676	0.08899	0.361297	0.065276	0.454739	0.074482	0.31834
5	0.082565	0.509793	0.069835	0.484715	0.093619	0.323165	0.067682	0.422923	0.078258	0.301323
10	0.082807	0.513184	0.074982	0.390174	0.096952	0.273754	0.070457	0.382175	0.081235	0.282868
20	0.084113	0.526411	0.077303	0.331474	0.099128	0.235254	0.075737	0.367458	0.089312	0.284142
40	0.085213	0.513567	0.077159	0.28832	0.098858	0.195558	0.081074	0.352535	0.09534	0.269089
80	0.085132	0.519717	0.075213	0.250177	0.094384	0.162097	0.084764	0.338935	0.09895	0.256331
160	0.085156	0.515276	0.070716	0.218976	0.088639	0.134123	0.088587	0.321138	0.10104	0.231494
320	0.084689	0.515706	0.065022	0.189471	0.080964	0.111671	0.089836	0.306803	0.101598	0.210183
667	0.081799	0.539715	0.058419	0.162326	0.072449	0.088278	0.090654	0.293069	0.101069	0.171

## Sheet: Deconvol-vote-txpt
Source Data for Supplementary Figure S7.
Table-SD8. Deconvoluting the effects of algorithmic components - voting. Performance of methods at transcript-level using voting as
aggregation method, for different cutoff parameters (0, 1, 2, 4, 8, 16).
	Recall	Precision	Recall	Precision	Recall	Precision	F-values
SIM
Cutoff	PsiCLASS		StringTie		Scallop		PsiCLASS	StringTie	Scallop
0	0.558067	0.610401	0.552611	0.34653	0.611847	0.286915	0.583062	0.425954	0.390644
1	0.532346	0.713689	0.476228	0.60796	0.50039	0.593346	0.609822	0.534091	0.542918
2	0.522214	0.730643	0.433359	0.654118	0.460639	0.636168	0.609091	0.521331	0.534358
4	0.505066	0.746544	0.395947	0.696845	0.416212	0.672544	0.60251	0.50497	0.514203
8	0.498051	0.760714	0.354638	0.729167	0.372564	0.706056	0.601978	0.47719	0.487755
16	0.495713	0.768116	0.335931	0.77102	0.360094	0.740385	0.602558	0.467969	0.484531
Hippocampus
Cutoff	PsiCLASS		StringTie		Scallop		PsiCLASS	StringTie	Scallop
0	0.236458	0.457671	0.282448	0.182794	0.321912	0.105881	0.311815	0.221948	0.15935
1	0.194036	0.617833	0.192345	0.538172	0.201073	0.51446	0.295323	0.283401	0.289138
2	0.179489	0.662783	0.170702	0.615109	0.175714	0.625332	0.282479	0.267241	0.27434
4	0.16158	0.70922	0.148193	0.691098	0.149333	0.722032	0.263197	0.244053	0.247481
8	0.143082	0.749318	0.124122	0.757029	0.119679	0.794467	0.240282	0.213275	0.208022
16	0.12768	0.775893	0.097288	0.809785	0.089877	0.852587	0.219276	0.173707	0.162612
Liver
Cutoff	PsiCLASS		StringTie		Scallop		PsiCLASS	StringTie	Scallop
0	0.09382	0.252053	0.190807	0.066302	0.245967	0.056203	0.136742	0.0984087	0.0914987
1	0.065506	0.547519	0.060134	0.508248	0.069801	0.424673	0.117012	0.107544	0.119895
2	0.056525	0.624118	0.047135	0.626924	0.048868	0.591086	0.103662	0.087678	0.0902727
4	0.045949	0.687839	0.035724	0.693684	0.033317	0.727467	0.0861434	0.0679487	0.0637159
8	0.036697	0.741508	0.024555	0.722269	0.021446	0.804883	0.069933	0.0474953	0.0417788
16	0.030796	0.766882	0.014716	0.704909	0.012102	0.842485	0.0592141	0.0288301	0.0238612
Geuvadis_25
Cutoff	PsiCLASS		StringTie		Scallop		PsiCLASS	StringTie	Scallop
0	0.098219	0.385493	0.11868	0.184124	0.18737	0.129685	0.156551	0.14433	0.15328
1	0.082588	0.550714	0.078356	0.491531	0.09439	0.478505	0.143636	0.135165	0.157677
2	0.075921	0.606382	0.068241	0.587626	0.076456	0.592196	0.134946	0.122281	0.135428
4	0.068874	0.661158	0.0582	0.671739	0.060232	0.702714	0.124752	0.107119	0.110954
8	0.062253	0.701733	0.047515	0.74111	0.046346	0.792167	0.114361	0.0893044	0.0875688
16	0.058154	0.730105	0.03729	0.796875	0.036086	0.85816	0.107727	0.071246	0.0692596

## Sheet: Deconvol-vote-gene,i,x
Source Data for Supplementary Figures S8 and S9.
Table-SD9. Deconvoluting the effects of algorithmic components - voting. Performance of methods at intron, exon and gene level
when using voting as the aggregation method (default cutoff value, 1.0).
a) Introns, internal exons (Supplementary Figure S8).
	Sim				Geuvadis_25
	Recall-X	Precision-X	Recall-I	Precision-I	Recall-X	Precision-X	Recall-I	Precision-I
PsiCLASS	0.742004	0.970096	0.724514	0.971005	0.449964	0.97016	0.353994	0.959803
StringTie	0.643729	0.963167	0.632374	0.960747	0.39717	0.964955	0.312007	0.946193
Scallop	0.645668	0.960219	0.642646	0.958005	0.39248	0.969922	0.3125	0.949616
	Hippocampus				Liver
	Recall-X	Precision-X	Recall-I	Precision-I	Recall-X	Precision-X	Recall-I	Precision-I
PsiCLASS	0.646023	0.973322	0.556083	0.960687	0.463187	0.973952	0.356063	0.971862
StringTie	0.58672	0.961254	0.505854	0.933048	0.331363	0.972163	0.25668	0.958853
Scallop	0.582811	0.971365	0.505604	0.94348	0.311873	0.977903	0.244668	0.974876
X - Internal exon level		I - intron level
b) Gene level: number of genes with at least one complete transcript, and number of genes with predicted transcripts
(Supplementary Figure S9).
				Genes with	Total genes
	Genes with	Total genes		full txpts	detected
Sim	full transcripts	detected		%Increase over	%Increase over
PsiCLASS	662	722	(out of 951)	na	na
StringTie	592	660		11.8243	9.39394
Scallop	576	628		14.9306	14.9682
Geuvadis_25
PsiCLASS	10977	14337		na	na
StringTie	10144	13302		8.21175	7.78078
Scallop	10513	13800		4.41358	3.8913
Hippocampus
PsiCLASS	13162	16496		na	na
StringTie	12307	15812		6.94727	4.32583
Scallop	12796	16188		2.86027	1.90264
Liver
PsiCLASS	10937	15246		na	na
StringTie	8772	13909		24.6808	9.61248
Scallop	8328	10418		31.328	46.3429

## Sheet: GTEx_heterogeneity
Source Data for Supplementary Figure S5.
Table-SD10. Performance of aggregation methods with increased data heterogeneity (more divergent conditions, and multiple conditons).
PsiCLASS_vote = PsiCLASS samples + PsiCLASS vote; PsiCLASS_TACO = PsiCLASS samples + TACO; PsiCLASS_separate_TACO = PsiCLASS_tissue_sample + TACO.
	PsiCLASS_vote				PsiCLASS_TACO				PsiCLASS_separate_TACO
	Recall	Precision	Transcripts	TP	Recall	Precision	Transcripts	TP	Recall	Precision	Transcripts	TP
Cortex	0.09108	0.43217	36606	15820	0.079888	0.389863	35592	13876	N/A
Frontal_cortex	0.095783	0.453312	36701	16637	0.083532	0.410369	35356	14509
Cerebellum	0.085449	0.357002	41574	14842	0.074528	0.346132	37399	12945
Heart	0.08283	0.50101	28716	14387	0.074222	0.450817	28597	12892
Liver	0.082317	0.460928	31020	14298	0.072795	0.4334	29174	12644
Lung	0.100516	0.409394	42646	17459	0.086514	0.388556	38674	15027					%Increase Pr	%Increase Pr
Cortex,frontal_cortex	0.095167	0.453784	36427	16530	0.085115	0.398759	37075	14784	0.087712	0.367489	41457	15235	13.7991	23.4823
Cortex,cerebellum	0.092698	0.399777	40275	16101	0.08215	0.359466	39695	14269	0.086877	0.329397	45811	15090	11.2141	21.3663
Cortex,frontal_cortex,cerebellum	0.094914	0.423282	38948	16486	0.085489	0.375164	39580	14849	0.090988	0.323025	48925	15804	12.8259	31.0369
Cortex,heart	0.095945	0.475464	35050	16665	0.086716	0.413609	36416	15062	0.091074	0.380502	41574	15819	14.9549	24.957
Cortex,liver	0.098276	0.457911	37278	17070	0.08762	0.404148	37657	15219	0.092479	0.373541	43002	16063	13.3028	22.5865
Cortex,lung	0.107096	0.435257	42738	18602	0.095352	0.391139	42343	16562	0.098904	0.356648	48168	17179	11.2794	22.0411
All	0.105651	0.45475	40354	18351	0.097044	0.389293	43299	16856	0.105876	0.309221	59472	18390	16.8143	47.0631
Reference (GENCODE v.27) transcripts:		173694
Samples:
Cortex	FrontalCortex	Cerebellum	Heart	Liver	Lung
SRR1311575	SRR1315970	SRR1327811	SRR1085925	SRR1075102	SRR600632
SRR1314958	SRR1375571	SRR1341605	SRR1093649	SRR1080294	SRR600900
SRR1315866	SRR1415234	SRR1360038	SRR1317305	SRR1087007	SRR603188
SRR602927	SRR1433796	SRR1400375	SRR1320939	SRR1089446	SRR604480
SRR603333	SRR612563	SRR1436444	SRR1326687	SRR1095383	SRR607586
SRR615213	SRR614802	SRR1489054	SRR1340441	SRR1105248	SRR608288
SRR654874	SRR657754	SRR604146	SRR1343859	SRR1324295	SRR613066
SRR660933	SRR657777	SRR613747	SRR612719	SRR1344445	SRR654838
SRR664854	SRR814967	SRR627451	SRR658457	SRR1455653	SRR657611
SRR810877	SRR821602	SRR817190	SRR815517	SRR1489757	SRR658885
